# Supplementary material for: Association Between the Neutrophil-To-Lymphocyte Ratio and Diabetes Secondary to Exocrine Pancreatic Disorders
Source: Front Endocrinol (Lausanne). 2022 Jul 22;13:957129. doi: 10.3389/fendo.2022.957129 (PMC9352859; doi:10.3389/fendo.2022.957129)
Supplement: Supplementary file 1 [file DataSheet_1.xlsx]

## Sheet: data
纳入分析0，排除1	疾病分类，3胰腺癌，2CP，1胰良	白细胞	性别(男=1)	年龄	BMI	糖尿病史(1=有)	总胆红素	总胆汁酸	ALT	白蛋白	肌酐	肾小球滤过率	尿酸	甘油三酯	胆固醇	高密度脂蛋白	低密度脂蛋白	糖化血红蛋白	血红蛋白	单核细胞	淋巴细胞	中性粒细胞	血小板	空腹血糖	糖尿病状态0无，1DM	空腹胰岛素	空腹C肽	HOMA2B	HOMA2S	HOMA2IR	NLR	NLR二分位数（2.3）	PLR	MLR	NMR
0	1	6.6	1	69	21.95	0	11	4.9	51	39.1	99	67.14	332	1.59	4.71	0.78	3.29	6.5	113	0.41	0.86	5.07	201	5.06	1	7.4	0.692	124.2	65.4	1.52905	5.89535	1	233.721	0.476744	12.3659
0	2	5.75	0	59	18.66	0	11.4	2.3	189	42.5	54	100.2	182	0.8	2.96	1.11	1.49	6.2	119	0.31	0.7	4.47	252	6.37	0	5.3	0.53	66.5	79.3	1.26103	6.38571	1	360	0.442857	14.4194
0	1	4.49	1	30	20.8307	0	18.6	0.5	9	51.2	88	101.81	359	0.79	4.32	1.36	2.64	5.4	154	0.43	0.98	3.02	241	4.3	0	3.7	0.398	116.9	120.1	0.832639	3.08163	1	245.918	0.438776	7.02326
0	1	5.25	1	83	20.3428	0	9.9	4.4	18	38.2	48	87.39	258	0.64	3.49	1.51	1.79	6.5	95	0.45	1.35	3.32	258	5.01	1	3.6	0.357	80.4	127.1	0.786782	2.45926	1	191.111	0.333333	7.37778
0	2	8.74	0	43	20.03	0	16.5	6	40	36.7	88	69.55	199	2.34	4.61	1.32	2.46	9.5	99	0.69	1.86	5.93	409	24.32	1						3.18817	1	219.892	0.370968	8.5942
0	3	8.42	1	56	20.7008	0	3	3.8	29	34.3	78	95.92	378	2	3.91	0.53	2.51	5.5	104	0.28	0.74	1.95	406	7.48	1						2.63514	1	548.649	0.378378	6.96429
0	3	8.19	1	67	14.86	0	26.8	1.4	20	50	90	75.87	254	0.57	1.38	0.52	0.41	4.6	117	0.83	1.05	6.07	281	8.02	1	3.5		24.3	165.7	0.6	5.78095	1	267.619	0.790476	7.31325
0	3	6.99	1	63	20.44	0	11.7	5.8	30	34.7	38	122.72	246	0.8	5.33	1.07	3.77	12.2	170	0.56	1.27	4.05	230	4.56	1						3.18898	1	181.102	0.440945	7.23214
0	2	6.16	0	54	25.4767	0	3.15	2.6	168	47.5	56	101.83	194	1.73	7.62	1.29	5.33	6.3	164	0.37	0.9	4.8	174	5.77	0						5.33333	1	193.333	0.411111	12.973
0	1	5.31	1	52	18.7783	0	4.1	2.1	7	32.7	72	101.95	346	1.34	3.74	0.51	2.56	6.9	94	0.42	1.18	3.58	386	6.18	1						3.0339	1	327.119	0.355932	8.52381
0	1	5.07	0	59	21.0772	0	3.5	5.1	20	35.8	61	95.59	174	1.46	3.06	1.03	1.31	6.4	115	0.45	0.95	3.65	251	14.17	1						3.84211	1	264.211	0.473684	8.11111
0	3	4.08	1	75	24.1672	1	12.4	12.5	12	45.7	60	94.15	286	1.24	3.73	0.97	2.36	8.2	150	0.3	0.78	2.89	190	8.01	1	3.4	0.251	25.5	155.6	0.642674	3.70513	1	243.59	0.384615	9.63333
0	1	8.55	1	58	23.1084	0	13.5	0.2	79	28.4	91	84.96	216	0.51	2.63	1.02	1.4	5.2	160	0.42	1.12	2.92	200	12.38	1	32.7	1.4	46.2	23.9	4.1841	2.60714	1	178.571	0.375	6.95238
0	2	5.65	1	59	21.87	0	5.1	3	12	38.7	103	68.18	406	1.79	3.1	0.54	1.78	6.4	155	0.39	0.94	4.22	255	10.28	1	11.8	1.38	59.6	26.2	3.81679	4.48936	1	271.277	0.414894	10.8205
0	3	3.95	1	80	27.5556	0	10.7	3	38	39.6	112	50.97	471	1.16	3.58	0.94	2.3	6.4	138	0.35	0.67	2.73	122	5.47	0	12.26	0.997	138.3	44.3	2.25734	4.07463	1	182.09	0.522388	7.8
0	1	7.16	0	68	27.62	0	13	0.4	19	40.4	36	107.49	116	1.33	5.09	1.14	3.37	6.4	115	0.57	1.56	4.76	420	8	1	15.33	0.762	63	52.4	1.9084	3.05128	1	269.231	0.365385	8.35088
0	3	5.72	1	66	20.202	0	11.1	0.3	22	41.1	80	88.72	280	1.93	4.81	1.32	2.49	6.3	155	0.45	1.12	3.95	263	5.59	0	4.76	0.698	103.3	62.8	1.59236	3.52679	1	234.821	0.401786	8.77778
0	3	7.25	1	75	18.37	0	8.9	5	23	46.6	64	91.69	351	1.01	3.51	1.5	1.65	5.8	114	0.48	0.67	6.02	151	6.13	0	8.24	0.696	86.6	61.2	1.63399	8.98507	1	225.373	0.716418	12.5417
0	3	5.24	1	43	19.49	0	13.8	3.9	18	46.1	117	65.86	332	1.68	5.29	1.2	3.51	6.1	139	0.43	1	3.65	201	5.62	0	3.78	0.469	77.5	93.2	1.07296	3.65	1	201	0.43	8.48837
0	3	5.07	1	64	21.5924	0	10	9.3	18	45.5	55	104.68	282	0.76	3.85	1.58	1.99	6.7	159	0.34	0.92	3.53	231	6.49	1	4.15	0.441	56.4	94.7	1.05597	3.83696	1	251.087	0.369565	10.3824
0	3	3.73	1	50	24.61	0	10.5	6.1	56	44	68	105.85	331	1.35	3.71	1.04	2.19	5.7	123	0.31	0.85	2.35	244	5.43	0	4.53	0.433	78.4	102.1	0.979432	2.76471	1	287.059	0.364706	7.58065
0	3	6.3	1	55	20.9572	0	11.9	2.3	16	43.1	59	109.1	279	1.65	3.88	0.8	2.32	5	134	0.38	0.96	4.82	213	4.93	0	6.17	0.396	89	115.2	0.868056	5.02083	1	221.875	0.395833	12.6842
0	3	6.79	1	63	22.5827	0	12.9	4.1	10	32.8	58	103.87	137	1.69	4.07	0.66	2.54	10.5	126	0.56	0.82	4.58	152	12.71	1	3.23	0.314	13	104.3	0.958773	5.58537	1	185.366	0.682927	8.17857
0	3	9.26	0	77	27.11	0	9.8	16.8	16	37.3	56	86.64	265	2.14	4.88	1.25	2.94	6.7	112	0.73	1.46	9.39	144	6.72	1	11.6	0.713	74.3	58	1.72414	6.43151	1	98.6301	0.5	12.863
0	3	9.97	1	67	18.31	0	9.7	5.2	11	42.2	68	93.94	136	1.34	4.61	1.2	2.74	11.1	132	0.69	1.07	8.14	151	19.38	1	6.4	0.7	14	24.1	4.14938	7.60748	1	141.121	0.64486	11.7971
0	2	3.73	0	66	19.63	0	7.3	5	9	42.9	65	85.35	279	1.97	4.38	1.09	2.67	5.5	129	0.33	0.99	2.29	148	4.7	0	8.1	0.582	127.1	79.7	1.25471	2.31313	1	149.495	0.333333	6.93939
0	3	8.17	1	61	19.39	0	20.1	29	28	45.4	76	93.6	334	0.87	4.03	1.63	2.18	6.3	130	0.54	1.62	5.77	190	5.19	0	5.7	0.547	100.5	82.1	1.21803	3.56173	1	117.284	0.333333	10.6852
0	3	9.17	1	64	22.03	0	15	64.6	116	48.2	69	95.37	286	3.42	5.14	1.36	2.22	11.2	138	0.8	1.4	6.72	233	12.13	1	7.5	0.544	21.6	61.9	1.61551	4.8	1	166.429	0.571429	8.4
0	3	4.53	0	57	22.58	0	13.1	1.9	16	41	58	98.56	359	1.37	4.66	1	3.08	6.5	119	0.42	1.12	2.93	95	5.78	1	4.4	0.46	72.5	94.2	1.06157	2.61607	1	84.8214	0.375	6.97619
0	3	8.6	1	55	20.96	0	8	0.2	32	49	70	100.99	235	0.75	3.84	0.88	2.54	6.9	111	0.93	1.18	8.86	145	12.6	1	1.3	0.409	16.2	80.5	1.24224	7.50847	1	122.881	0.788136	9.52688
0	3	5.57	1	48	17.01	0	12.8	3.5	33	42.9	89	87.88	359	1.78	3.06	0.89	1.34	6.5	139	0.5	1.28	3.43	165	5.65	1	2.6	0.334	60.8	130.6	0.765697	2.67969	1	128.906	0.390625	6.86
0	3	4.38	0	70	20.12	0	5.8	5.4	17	38.8	53	93.32	281	2.47	5.1	1.26	2.91	7.1	115	0.38	1.01	2.85	128	8.54	1	1.4	0.226	21	169.3	0.590667	2.82178	1	126.733	0.376238	7.5
0	3	8.07	1	34	16.4062	0	14.2	7.5	52	40.6	83	84.86	321	1.18	4.14	0.95	2.62	5.5	140	0.68	1.31	5.95	144	4.28	0						4.54198	1	109.924	0.519084	8.75
0	3	7.77	1	42	22.0386	0	11.4	5.9	28	46.7	63	115.54	245	0.93	3.7	1.15	2.23	6.8	155	0.67	1.77	5.19	162	8.37	1						2.9322	1	91.5254	0.378531	7.74627
0	2	7.51	1	66	18.75	0	12.3	1.7	16	39.1	69	94.03	344	1.29	3.77	1.18	2.08	6.1	134	0.68	1.69	4.74	295	4.89	0						2.80473	1	174.556	0.402367	6.97059
0	3	7.13	1	47	22.4996	0	7.9	1.9	15	42.6	74	104.42	251	4.07	4.6	0.77	3.02	6.3	157	0.6	1.43	4.99	174	8.35	1						3.48951	1	121.678	0.41958	8.31667
0	3	6.89	0	56	27.1203	0	23	4.2	12	44.2	61	97.63	223	1.24	6.44	1.41	4.39	5.3	126	0.37	0.96	5.33	124	5.35	0	7.8		91.6	85.4	1.17	5.55208	1	129.167	0.385417	14.4054
0	3	6.03	1	61	25.2493	0	11.6	7.2	21	21.2	77	93.1	399	3.02	4.67	1.37	2.56	4.8	145	0.35	0.98	4.63	117	5.24	0						4.72449	1	119.388	0.357143	13.2286
0	1	5.71	1	73	25.3444	0	7.8	9.4	16	42.8	71	88.48	295	1.94	3.06	0.83	2.23	4.8	131	0.43	1.03	3.97	124	5.5	0						3.85437	1	120.388	0.417476	9.23256
0	1	5.16	1	62	28.8147	0	25.6	5.2	11	41.1	90	78.58	343	1.6	4.61	0.97	2.99	6.2	149	0.44	1.15	3.32	121	7.47	1						2.88696	1	105.217	0.382609	7.54545
0	3	6.22	1	64	23.597	1	4.8	4.9	9	33.7	94	73.52	382	2.23	5.62	1.04	3.72	9.8	127	0.62	1.16	4.24	142	12.46	1	6.43	0.538	20.5	61.7	1.62075	3.65517	1	122.414	0.534483	6.83871
0	3	5.44	1	65	22.0317	1	9	5.7	66	42.9	64	97.67	281	0.58	2.65	1.31	1.15	6.4	113	0.46	1.23	3.63	142	5.82	0	5.07	0.495	75.3	87.4	1.14416	2.95122	1	115.447	0.373984	7.8913
0	3	7.41	1	63	23.53	0	13.4	14	24	42.6	80	89.98	383	1.23	4	1.36	2.24	5.8	138	0.53	0.89	5.78	134	5.84	0	32.4	2.24	221.1	19.4	5.15464	6.49438	1	150.562	0.595506	10.9057
0	3	8.87	0	60	24.59	0	8.1	5.1	18	43.9	74	76.64	430	2.66	5.84	1.5	3.4	8.3	128	0.59	1.07	7.07	108	7.86	1	20.8	1.34	89.7	29.5	3.38983	6.60748	1	100.935	0.551402	11.9831
0	3	6.05	1	63	19.96	0	6.1	12.2	43	46.2	66	97.81	281	0.72	4.08	1.3	2.71	6	133	0.36	1	4.64	133	7.63	1	25.4	1.17	85.1	34.1	2.93255	4.64	1	133	0.36	12.8889
0	1	5.56	1	53	28.37	0	4.5	10	16	45.8	72	101.24	456	1.09	4.99	1.07	3.49	5.9	147	0.4	1.15	3.9	146	5.22	0	12.36	0.948	145.8	47.3	2.11416	3.3913	1	126.957	0.347826	9.75
0	1	7.23	1	47	21.63	0	10.9	2.3	4	45.7	52	118.41	323	1.1	3.51	0.99	2.19	5.7	137	0.6	1.7	4.69	225	4.71	0	15.98	0.923	174	50.3	1.98807	2.75882	1	132.353	0.352941	7.81667
0	1	8.03	1	57	26.12	0	11.1	3.1	14	42.1	100	72.16	296	0.79	3.65	0.97	2.23	7	162	0.62	1.54	4.65	227	5.6	1	9	0.858	119	51.1	1.95695	3.01948	1	147.403	0.402597	7.5
0	3	9.66	1	67	27.4348	0	12.2	1.6	14	47	86	80.72	304	3.45	6.14	1.01	3.86	7.5	151	0.6	1.62	6.91	240	12.55	1	11.98	0.855	29.6	38.7	2.58398	4.26543	1	148.148	0.37037	11.5167
0	3	9.63	1	62	22.59	0	9.1	3	34	41.2	63	101.11	3.6	1.07	4	0.98	2.44	5.6	128	0.83	1.95	6.63	210	8	1	7.5	0.811	59.5	48.3	2.07039	3.4	1	107.692	0.425641	7.98795
0	3	7.53	0	79	19.2894	0	11.4	3.2	10	44.4	62	83.06	188	1.44	4.3	1.94	1.99	8.9	128	0.53	1.55	5.36	174	9.6	1	13.61	0.785	42.4	47	2.12766	3.45806	1	112.258	0.341935	10.1132
0	3	5.84	1	58	23.3887	0	11.9	0.6	13	38.9	73	97.88	328	1.16	3.15	0.69	1.98	5.5	133	0.41	1.07	3.98	99	5.38	0	9.27	0.769	118.9	57.7	1.7331	3.71963	1	92.5234	0.383178	9.70732
0	3	8.55	1	45	20.9	0	10.7	8	12	47.5	77	104.91	384	1.1	4.37	1.66	2.52	6	146	0.65	1.88	5.86	218	5.14	0	8.86	0.601	109.3	74.9	1.33511	3.11702	1	115.957	0.345745	9.01538
0	3	7.09	0	47	20.1951	0	15.3	1.9	17	45.3	68	93.01	276	1.18	3.5	1.28	1.82	5.6	115	0.6	1.64	4.59	145	5.12	0	6.17	0.536	101.8	84.1	1.18906	2.79878	1	88.4146	0.365854	7.65
0	3	5.39	1	68	19.1406	0	12.4	1	38	41.7	98	67.97	359	1.82	5.76	1.2	3.66	5.9	148	0.47	1.42	3.36	223	4.52	0	3.04	0.426	110.9	110.3	0.906618	2.3662	1	157.042	0.330986	7.14894
0	3	5.44	0	48	21.0938	0	14.4	1.1	10	38.3	50	110.25	153	0.93	3.96	1.98	1.87	5.1	131	0.42	0.88	4.03	157	4.96	0	7.13	0.418	91.3	108.9	0.918274	4.57955	1	178.409	0.477273	9.59524
0	1	5.16	0	24	20.32	0	12.3	8	29	48.6	64	117.63	410	0.6	3.62	1.25	2.19	5.5	116	0.44	1.31	3.34	182	3.95	0	3.1	0.319	119.2	154.4	0.647668	2.54962	1	138.931	0.335878	7.59091
0	1	9.93	1	53	17.58	0	9.4	46.7	160	38.1	43	125.13	265	0.56	4.47	1.72	2.55	8.1	106	0.24	0.87	8.68	254	4.48	1						9.97701	1	291.954	0.275862	36.1667
0	3	4.66	1	59	22.59	0	12.1	1.5	11	46.3	102	68.99	271	1.58	4.77	1.26	2.96	7.3	147	0.36	1.11	2.92	213	6.83	1	4.4		38.7	138.9	0.72	2.63063	1	191.892	0.324324	8.11111
0	1	4.12	1	35	22.49	0	16.3	3	12	48.3	79	110.59	403	0.78	4.08	1.2	2.65	4.9	152	0.33	1.05	2.68	198	4.55	0	3.4		72.1	204.6	0.49	2.55238	1	188.571	0.314286	8.12121
0	1	6.73	0	55	22.67	0	15.6	1.4	13	46	49	106.41	214	0.92	6.32	1.91	4.2	5.7	155	0.42	1.56	4.62	310	4.95	0	13.4	0.696	96.4	88.9	1.12486	2.96154	1	198.718	0.269231	11
0	3	4.24	0	47	18.83	0	9	16.2	96	49.9	67	106.5	336	0.68	3.82	1.07	2.5	5.4	134	0.24	1.03	2.92	216	6.97	0	11.29	0.608	61.9	67.2	1.4881	2.83495	1	209.709	0.23301	12.1667
0	3	6.37	0	64	24.22	0	8.2	1.6	19	45.9	63	89.89	241	1.29	5.18	1.62	3.25	6.1	129	0.3	1.57	4.26	318	4.87	0	5.85	0.605	121.9	75.8	1.31926	2.71338	1	202.548	0.191083	14.2
0	3	3.75	0	56	19.38	0	30.4	5.7	17	46.2	55	101.72	301	1.45	3.21	0.91	1.65	3.3	95	0.23	0.95	2.45	222	4.66	0	2.94	0.258	74.4	180.2	0.554939	2.57895	1	233.684	0.242105	10.6522
0	2	3.23	1	27	19.5918	0	10.6	6.5	11	41.3	77	118.22	256	0.82	2.99	0.73	1.88	6	146	0.27	0.98	1.91	186	4.56	0						1.94898	0	189.796	0.27551	7.07407
0	3	5.6	0	57	22.68	0	8.6	2	14	41.7	56	99.71	216	1.7	5.24	1.15	3.38	6.2	125	0.38	1.5	3.63	135	4.24	0	7.2	0.598	158.4	80.4	1.24378	2.42	1	90	0.253333	9.55263
0	3	6.01	1	67	19.57	0	12.5	1.7	13	44	89	76.9	281	0.84	3.42	1.25	1.76	5.3	142	0.41	1.5	3.89	219	4.46	0	3.3	0.439	116.2	107.5	0.930233	2.59333	1	146	0.273333	9.4878
0	3	8.21	1	67	19.72	0	10.5	1.1	16	45.8	82	84.91	330	0.89	4.64	1.45	2.97	8	141	0.52	1.76	5.85	200	8.59	1	3.7	0.433	33	88.3	1.1325	3.32386	1	113.636	0.295455	11.25
0	1	5.8	0	24	20.43	0	6.5	4.8	21	47.7	58	124.28	389	0.74	3.72	1.21	2.17	5.4	113	0.39	1.55	3.74	182	4.51	0	4.7	0.303	88.5	155.1	0.644745	2.4129	1	117.419	0.251613	9.58974
0	3	6.07	0	51	22.31	0	17.9	1	15	42.6	62	100.41	168	0.77	4.15	1.52	2.41	5.1	129	0.36	1.53	4.1	178	4.57	0	2.2	0.216	68.7	216.6	0.461681	2.67974	1	116.34	0.235294	11.3889
0	3	9.24	0	71	27.0051	0	7.2	10.4	4.6	39.2	58	89.33	245	2.45	3.92	0.97	2.27	7	125	0.37	1.23	4.27	181	7.71	1						3.47154	1	147.154	0.300813	11.5405
0	3	8.61	1	51	21.4692	0	8.3	2.9	6	40.6	76	100.42	422	1.27	4.85	1.21	3.01	5.9	144	0.64	2.14	5.65	304	4.89	0						2.64019	1	142.056	0.299065	8.82812
0	1	8.33	0	49	26.45	0	11.7	6.3	25	42.5	72	84.99	361	4.78	4.07	1.27	1.24	4.4	153	0.45	1.79	5.83	231	5.37	0						3.25698	1	129.05	0.251397	12.9556
0	3	8.04	0	81	17.898	0	7	13.6	15	42.1	66	75.41	241	1.41	4.89	1.52	2.78	5.6	135	0.55	2.21	5.11	225	4.91	0						2.31222	1	101.81	0.248869	9.29091
0	1	7.67	0	56	22.92	0	8.1	4.5	36	45.7	58	99.26	244	1.01	4.46	1.66	2.55	5.9	118	0.55	1.82	5.17	233	6.37	0	11.3		85.8	56.3	1.78	2.84066	1	128.022	0.302198	9.4
0	3	7.55	0	67	26.22	0	11.8	23.6	17	46.5	59	91.36	351	1.44	4.72	1.56	2.7	6.8	126	0.58	1.98	4.94	168	8.28	1	22.9		88.6	26.3	3.8	2.49495	1	84.8485	0.292929	8.51724
0	3	7.53	1	36	25.8806	0	23.6	0.6	64	40	72	114.08	446	0.54	2.24	0.59	1.62	9.3	140	0.59	1.98	4.82	263	11.83	1						2.43434	1	132.828	0.29798	8.16949
0	3	7.11	1	52	23.11	0	14.4	0.7	37	28.5	58	112.21	180	0.82	2.38	0.99	0.98	5	142	0.22	0.95	4.24	164	6.64	0						4.46316	1	172.632	0.231579	19.2727
0	3	6.9	1	61	20.8611	0	7.7	37.2	21	43.6	71	96.26	282	2.28	5.79	1.77	3.02	5.9	136	0.43	1.32	4.86	145	5.22	0	8.8		104.2	76.5	1.31	3.68182	1	109.848	0.325758	11.3023
0	1	6.73	0	67	17.0245	0	12.5	2.1	8	42.8	68	80.25	240	0.92	4.3	1.73	2.53	5.4	106	0.5	1.59	4.44	166	3.92	0						2.79245	1	104.403	0.314465	8.88
0	2	6.63	0	46	21.8522	0	13.9	4.1	22	43.2	56	107.72	345	1.2	3.82	1.33	2	6	122	0.34	1.73	4.41	167	6.34	0						2.54913	1	96.5318	0.196532	12.9706
0	1	6.58	0	48	24.44	0	10.2	2.4	25	47.8	50	111.03	242	1.29	4.6	1.22	2.96	5.7	135	0.32	1.52	4.67	195	7.29	1						3.07237	1	128.289	0.210526	14.5938
0	1	6.58	1	34	23.3844	0	12.1	12.6	15	83.2	93	91.95	380	1.17	4.11	1.01	2.45	5.2	167	0.5	1.62	4.39	168	4.67	0						2.70988	1	103.704	0.308642	8.78
0	3	6.55	1	52	23.11	0	9.2	2.8	13	46.3	64	107.76	323	0.98	4.41	1.41	2.58	5	142	0.22	0.95	4.24	164	10.56	1						4.46316	1	172.632	0.231579	19.2727
0	1	6.12	1	51	24.2215	0	12.6	8.6	52	42.6	72	102.67	416	1.44	3.57	1.06	1.91	5.4	149	0.35	1.57	3.92	195	4.65	0						2.49682	1	124.204	0.22293	11.2
0	3	6.04	0	52	16.0156	0	7.4	4.5	62	43.7	83	70.07	283	0.8	5.23	2.62	2.34	10.4	124	0.4	1.32	4.16	124	9.57	1						3.15152	1	93.9394	0.30303	10.4
0	2	5.94	0	39	19.4734	0	17.2	0.2	24	30.4	43	123.42	223	0.43	1.92	1.07	0.63	7.1	123	0.26	1.38	4.15	209	4.14	1						3.00725	1	151.449	0.188406	15.9615
0	1	5.86	0	34	24.4444	0	5.7	14.2	9	47.1	59	115.2	217	1.26	4.79	1.52	2.91	5.5	135	0.31	1.5	3.98	204	4.74	0						2.65333	1	136	0.206667	12.8387
0	1	5.79	1	59	22.9568	0	10.7	2.7	14	40.8	96	74.23	329	2.42	3.62	0.9	1.51	5	118	0.31	1.26	4.09	106	4.61	0						3.24603	1	84.127	0.246032	13.1935
0	3	5.33	1	72	25.565	0	3.9	3.3	15	61.4	92	71.33	212	0.89	4.09	1.03	2.63	6.2	118	0.43	1.32	3.43	83	5.41	0						2.59848	1	62.8788	0.325758	7.97674
0	1	5.23	1	61	23.53	0	23.8	0.2	13	33.4	102	68.02	224	0.43	2.99	1.28	1.54	5.5	145	0.32	1.03	3.77	92	6.39	0	7.2		61.7	87.3	1.15	3.66019	1	89.3204	0.31068	11.7812
0	1	5.22	1	56	19.5312	0	7	7.5	28	41.2	75	97.48	187	0.93	3.34	1.51	1.55	13.1	129	0.38	1.19	3.57	138	7.3	1						3	1	115.966	0.319328	9.39474
0	3	4.97	1	69	23.8884	0	12.6	3.2	15	43.4	100	65.87	341	0.92	3.66	1.27	2.15	5.6	142	0.37	1.13	3.35	161	6.54	0						2.9646	1	142.478	0.327434	9.05405
0	1	4.94	0	55	17.7778	0	14.7	4.7	7	44	70	84.3	191	1.55	4.37	1.52	2.25	5.9	138	0.24	1.35	3.25	165	3.68	0						2.40741	1	122.222	0.177778	13.5417
0	3	4.86	0	50	20.0474	0	8.9	4.2	19	39.9	54	106	259	1.01	4.33	1.28	2.39	6	132	0.4	1.26	3.04	192	5.65	0	12.4		113.2	53.4	1.87	2.4127	1	152.381	0.31746	7.6
0	2	4.39	1	49	24.5675	0	12.6	3.3	20	44.3	97	80.89	384	2.27	3.98	0.67	2.37	5.5	154	0.29	1.18	2.73	169	4.46	0						2.31356	1	143.22	0.245763	9.41379
0	2	3.83	0	68	20	0	11.1	8	11	42.2	85	60.85	322	1.47	4.83	1.22	2.88	9.3	100	0.29	1.22	3.14	116	10.23	1	8.1		28.7	67	1.49	2.57377	1	95.082	0.237705	10.8276
0	1	3.65	0	53	19.22	0	13.1	4	4	34.7	44	111.02	130	1.17	3.54	1.06	2.04	6	103	0.25	0.91	2.45	105	6.63	0						2.69231	1	115.385	0.274725	9.8
0	3	7.66	0	72	22.0741	1	12.1	5.1	10	41	57	89.85	335	2.03	4.3	1.17	2.48	6.3	125	0.38	1.59	5.48	198	7.41	1	8.07	0.779	66.2	51.5	1.94175	3.44654	1	124.528	0.238994	14.4211
0	1	7.1	1	46	25.65	0	10.6	1	9	42.5	84	95.58	486	1.58	2.02	0.72	0.75	5.7	148	0.47	1.45	4.84	200	4.4	0	10.8	1.52	280.7	31.3	3.19489	3.33793	1	137.931	0.324138	10.2979
0	3	5.52	0	38	17.58	0	11.7	9.1	98	42.9	48	119.87	259	1.13	4.01	1.63	2.08	5	115	0.45	1.38	3.67	157	4.32	0	5.1	1.1	232	43.5	2.29885	2.65942	1	113.768	0.326087	8.15556
0	3	5.84	0	76	27.18	0	22.5	2.6	14	49	66	78.65	385	2.07	3.83	1.05	2.19	6.9	148	0.29	1.59	3.83	137	7.57	1	15.61	0.855	68.3	46.6	2.14592	2.40881	1	86.1635	0.18239	13.2069
0	3	5.65	0	54	22.4059	0	25	6.7	25	49.6	68	88.54	332	0.99	4.23	0.77	3.13	5.6	136	0.29	1.5	3.79	119	5.18	0	7.54	0.823	134	54.6	1.8315	2.52667	1	79.3333	0.193333	13.069
0	1	6.97	0	35	20.4	0	13	6.5	28	48.4	67	92.06	239	1.31	5.47	1.47	3.5	5.6	129	0.39	1.45	4.92	241	4.71	0	13.54	0.718	146.3	64.6	1.54799	3.3931	1	166.207	0.268966	12.6154
0	3	6.6	1	65	18.1075	0	9	0.4	18	44.5	87	80.73	389	1.19	3.68	1.02	2.34	6.1	149	0.28	1.37	4.78	185	5.91	0	14.58	0.681	91.4	63.2	1.58228	3.48905	1	135.036	0.20438	17.0714
0	3	5.13	1	60	27.3437	0	13.5	1.9	15	46.1	72	97.06	321	1.51	6.22	1.22	4.18	6.1	139	0.36	1.19	3.48	124	5.91	0	14.58	0.681	91.4	63.2	1.58228	2.92437	1	104.202	0.302521	9.66667
0	2	3.42	0	70	39.28	0	21	140.5	170	42.6	43	105.75	308	1.54	4.86	1.54	2.39	5.6	96	0.38	1.34	3.42	122	6.17	0	7.7	0.672	83.5	63.2	1.58228	2.55224	1	91.0448	0.283582	9
0	3	7.37	1	48	21.1073	0	7.7	7.4	14	42.5	68	108.11	386	0.93	3.55	1.03	1.99	5.4	140	0.4	1.74	5.14	301	5.06	0	9.46	0.659	120.1	68.7	1.4556	2.95402	1	172.989	0.229885	12.85
0	3	7.73	1	45	21.4533	0	15.4	5	16	50.2	105	74.01	283	1.34	4.41	0.94	2.98	5.7	169	0.43	1.82	5.25	239	5.86	0	8.24	0.646	89.5	66.8	1.49701	2.88462	1	131.319	0.236264	12.2093
0	3	5.21	1	55	24.09	0	8.7	3.4	23	47	68	103.65	370	1.21	3.8	1.15	2.24	6	136	0.37	1.36	3.39	209	5.24	0	9.49	0.617	107.3	72.5	1.37931	2.49265	1	153.676	0.272059	9.16216
0	3	5.7	0	44	19.76	0	7.9	4.6	13	45.2	59	108.14	320	0.58	7.18	2.03	4.94	5.8	110	0.29	1.54	3.69	106	5.56	0	6.01	0.494	82.1	88.8	1.12613	2.3961	1	68.8312	0.188312	12.7241
0	3	7.18	0	58	22.35	0	16.5	0.7	15	50.2	69	84.58	425	1.07	5.9	2.51	3.26	6.2	135	0.25	1.3	5.49	229	5.07	0	7.57	0.465	94.1	97.2	1.02881	4.22308	1	176.154	0.192308	21.96
0	2	5.78	0	36	22.58	0	4.4	9.2	27	42.9	53	118.1	271	1.21	2.85	0.64	1.63	9.1	121	0.28	0.88	4.39	144	12.36	1	7.85	0.455	18.3	72.3	1.38	4.98864	1	163.636	0.318182	15.6786
0	3	4.79	0	54	20.9366	0	21.9	3.2	25	46.4	54	103.06	330	1.72	5.93	1.51	3.75	5.5	142	0.27	1.19	3.31	171	5.08	0	6.23	0.437	89.8	103.4	0.967118	2.78151	1	143.697	0.226891	12.2593
0	1	3.31	0	37	31.64	0	11.5	3.2	10	42.9	75	65.98	302	1.21	4.38	1.11	2.76	6	112	0.27	0.82	2.15	114	4.9	0	4.05	0.421	93.9	108.6	0.92081	2.62195	1	139.024	0.329268	7.96296
0	3	5.35	0	48	19.4771	0	19.7	2.2	4	45.5	51	110.31	197	1.09	4.44	1.61	2.65	7.7	110	0.28	1.1	3.93	130	11.99	1	4.59	0.419	17.9	80.7	1.23916	3.57273	1	118.182	0.254545	14.0357
0	3	5.23	1	47	22	0	11.8	0.7	21	44.1	67	108.77	361	1.53	5.09	1.17	3.38	4.6	153	0.26	1.42	3.46	207	5.64	0	3.33	0.368	65.2	118.6	0.84317	2.43662	1	145.775	0.183099	13.3077
0	3	9.48	1	61	19.4708	0	10.3	0.7	25	46.9	74	95.3	278	1.27	5.01	1.06	3.48	7.2	143	0.68	2.38	6.21	203	7.37	1	3.49	0.312	34.8	128.6	0.777605	2.60924	1	85.2941	0.285714	9.13235
0	3	3.49	1	71	17.6471	0	16.9	8.2	12	43.6	90	74.29	298	0.73	4.63	1.84	2.76	6.2	126	0.26	0.82	2.27	116	6.39	0	3	0.287	43.1	146.2	0.683995	2.76829	1	141.463	0.317073	8.73077
0	3	6.04	1	46	18.132	0	12.9	2	28	42.8	54	120.53	136	0.58	4.39	1.44	2.77	6.5	146	0.34	1.36	4.26	181	4.85	1	2.24	0.273	71.5	168	0.595238	3.13235	1	133.088	0.25	12.5294
0	3	7.64	1	51	24.73	0	13.3	3.2	16	47.7	76	100.42	367	1.49	4.26	0.88	3.04	6.2	138	0.59	2.2	4.7	278	6.37	0	8.3	0.767	86.4	54.9	1.82149	2.13636	0	126.364	0.268182	7.9661
0	1	4.19	1	54	22.86	0	17.3	3.7	12	44.1	81	94.42	324	1.51	3.65	0.92	2.18	5.5	122	0.26	1.37	2.45	86	4.71	0	5.1	0.729	147.8	63.6	1.57233	1.78832	0	62.7737	0.189781	9.42308
0	1	5.63	1	58	27.43	0	21.6	4.3	29	45.8	85	86.61	539	1.59	4.62	1.32	2.72	5.9	130	0.34	1.67	3.59	98	6.72	0	7.7	0.671	71.1	61.6	1.62338	2.1497	0	58.6826	0.203593	10.5588
0	2	6.06	1	53	22.15	0	13.6	2.1	65	44.8	75	99.56	298	1.07	2.99	0.97	1.62	6	141	0.46	1.95	3.38	110	4.95	0	7.1	0.641	122.9	71.1	1.40647	1.73333	0	56.4103	0.235897	7.34783
0	2	4.38	0	62	22.19	0	10	10	16	44.8	39	109.2	149	2.76	4.43	1.13	1.95	10.7	141	0.34	1.59	2.4	197	15.08	1	11.4	0.622	17.3	45.2	2.21239	1.50943	0	123.899	0.213836	7.05882
0	2	4.38	0	61	22.1893	0	11.8	3.7	66	26.9	38	110.14	105	1.92	2.4	0.66	0.96	10.7	141	0.34	1.59	2.4	197	15.32	1	11.4	0.622	16.9	44.3	2.25734	1.50943	0	123.899	0.213836	7.05882
0	1	5.37	1	52	22.48	0	15.5	0.2	19	31.2	84	91.64	282	0.55	3.05	1.1	1.74	5.6	126	0.38	2.16	2.68	120	6.08	0	6.2	0.594	78.7	71.8	1.39276	1.24074	0	55.5556	0.175926	7.05263
0	1	6.31	0	38	21.3	0	31.4	2.3	22	42.5	63	108.66	321	1.78	2.91	0.91	1.28	5.7	112	0.48	1.76	3.98	209	5.84	0	3.8	0.584	83.9	74	1.35135	2.26136	0	118.75	0.272727	8.29167
0	1	3.5	0	56	22.6667	0	9.4	12	16	38	55	101.01	249	1.06	2.73	0.86	1.44	5.7	95	0.22	1.21	1.98	124	5.62	0	7.6	0.545	86	80.3	1.24533	1.63636	0	102.479	0.181818	9
0	3	3.23	0	53	22.27	0	8.2	3.9	13	45.7	54	103.79	340	0.87	4.88	1.65	2.88	5.9	128	0.16	0.96	2	132	4.98	0	7.4	0.5	102.4	91	1.0989	2.08333	0	137.5	0.166667	12.5
0	2	5.22	0	40	29.38	0	6.7	1.6	16	41.3	64	104.39	287	1.7	3.85	0.79	2.47	5.8	122	0.22	1.95	2.8	254	5.1	0	7	0.496	97.2	91	1.0989	1.4359	0	130.256	0.112821	12.7273
0	1	6.19	0	36	19.35	0	10.2	4.1	10	43.6	70	96.34	284	0.48	6	1.64	4.12	4.9	109	0.38	1.81	3.94	251	4.38	0	3.1	0.443	121.2	107.2	0.932836	2.1768	0	138.674	0.209945	10.3684
0	1	5.99	0	50	22.68	0	8.2	0.6	9	36.9	62	101.11	247	0.98	3.46	1.11	1.97	5.8	127	0.44	2.07	3.39	310	3.78	0	2.9	0.432	159.4	115.9	0.862813	1.63768	0	149.758	0.21256	7.70455
0	3	4.81	1	57	19.84	0	7.1	5.6	43	41.8	67	101.39	315	1.52	4.02	1.21	2.29	5.6	130	0.33	1.41	3.23	84	5.51	0	2.8	0.375	69.1	117.3	0.852515	2.29078	0	59.5745	0.234043	9.78788
0	3	4.67	0	72	23.16	0	21	12.4	11	47.7	58	89.33	236	1.3	4.86	1.29	3.09	5.5	127	0.31	1.45	2.81	214	9.79	1	3.7	0.361	22.8	101.4	0.986193	1.93793	0	147.586	0.213793	9.06452
0	3	4.43	1	54	19.13	0	7	11.8	51	43.7	53	114.83	255	0.74	3.78	0.95	2.45	6.8	134	0.31	1.76	2.26	169	3.74	1	2.8	0.356	143	141.1	0.708717	1.28409	0	96.0227	0.176136	7.29032
0	3	5.14	1	40	18.65	0	25.5	4	9	46.3	67	114.25	310	0.51	2.96	1.5	1.37	5.8	123	0.31	1.57	2.96	157	5	0	2.9	0.309	73.2	146.9	0.680735	1.88535	0	100	0.197452	9.54839
0	3	4.06	0	64	22.8928	0	10.1	70	5	36.7	76	71.65	289	0.85	3.76	1.3	2.02	5.5	122	0.31	1.27	2.4	197	4.14	0	2.9	0.309	73.2	146.9	0.680735	1.88976	0	155.118	0.244094	7.74194
0	3	4.82	1	56	14.84	0	12.4	1.4	27	38.5	53	112.43	243	0.69	3.83	1.46	2.06	5.8	117	0.33	1.52	2.81	190	4.44	0	1.7	0.306	91.9	154.5	0.647249	1.84868	0	125	0.217105	8.51515
0	2	6.72	0	65	18.05	0	10.8	36.7	15	43.3	73	74.69	338	0.89	2.9	0.94	1.64	7.4	114	0.51	1.83	4.17	310	5.09	1	2.1	0.252	61.5	179.1	0.558347	2.27869	0	169.399	0.278689	8.17647
0	3	8.25	0	44	20.3428	0	4.6	2.3	26	47.3	60	106.79	337	1.95	4.92	1.14	2.9	4.8	109	0.62	2.33	5.19	151	5.05	0						2.22747	0	64.8069	0.266094	8.37097
0	1	7.26	1	35	30.08	0	12.2	4.1	19	50	73	115.04	352	3.1	3.58	0.68	2.08	6	155	0.62	2.55	4.55	135	5.24	0						1.78431	0	52.9412	0.243137	7.33871
0	1	7.18	1	59	29.7458	0	16.2	3.5	20	79.5	83	88.51	379	0.62	3.99	1.33	2.36	4.7	147	0.65	2.11	4.53	167	4.77	0						2.14692	0	79.1469	0.308057	6.96923
0	3	7.14	1	32	16.8525	0	8.5	1.8	26	42.9	77	114.14	243	1.18	3.74	0.87	2.31	5	171	0.59	2.03	4.41	265	3.8	0						2.17241	0	130.542	0.29064	7.47458
0	1	6.81	0	57	19.313	0	8.4	1.6	19	49.2	62	96.26	315	1.52	6.15	1.46	4.04	5.9	125	0.42	1.52	3.38	250	4.08	0						2.22368	0	164.474	0.276316	8.04762
0	2	6.74	0	13	18.75	0	7.3	1.5	8	43.5	49	141.91	276	1.19	2.93	0.94	1.56	5.4	135	0.29	2.52	3.68	267	3.82	0						1.46032	0	105.952	0.115079	12.6897
0	3	6.68	1	44	18.424	0	10.1	0.8	12	41.9	72	107.85	308	1.08	3.17	0.89	1.91	5.8	133	0.34	1.48	2.86	202	4.64	0						1.93243	0	136.486	0.22973	8.41176
0	3	6.66	0	69	18.73	0	8.5	2.5	9	42.6	58	90.6	518	0.93	4.49	2	2.3	6.1	110	0.34	1.42	2.99	196	6.19	0						2.10563	0	138.028	0.239437	8.79412
0	2	6.52	1	47	27.0169	0	13.6	8.7	19	45.6	57	116.24	339	6.68	6	0.81	2.76	9.8	141	0.35	2.01	3.9	145	12.96	1						1.9403	0	72.1393	0.174129	11.1429
0	2	6.35	0	55	22.67	0	15	0.4	7	39.5	73	80.13	288	1.56	5.94	1.01	4.16	8.3	139	0.38	1.91	3.35	252	9.13	1	5.5		26.3	101.7	0.98	1.75393	0	131.937	0.198953	8.81579
0	2	6.1	0	62	26.2227	0	24.9	0.4	46	26.6	72	75.95	223	1.11	2.21	0.86	0.79	6.3	134	0.31	2.03	3.69	170	11.77	1						1.81773	0	83.7438	0.152709	11.9032
0	3	6.07	1	42	22.1453	0	9.5	6.4	14	42.9	77	106.4	289	0.92	3.15	1.26	1.46	5.5	148	0.43	1.98	3.55	166	4.55	0						1.79293	0	83.8384	0.217172	8.25581
0	1	6.03	0	46	22.89	0	9.5	8.3	26	42.1	55	109.12	232	2.61	3.42	1.06	1.92	5.4	110	0.5	2.07	3.41	212	6.29	0	14.1		101.3	45.6	2.19	1.64734	0	102.415	0.241546	6.82
0	1	5.94	0	58	26.9531	0	15.7	2.7	38	41.1	66	88.63	340	1.1	3.42	0.93	2.11	8.2	111	0.47	1.87	3.24	179	7.3	1	12.1		72.9	50.9	1.96	1.73262	0	95.7219	0.251337	6.89362
0	3	5.9	0	68	29.5858	0	11.6	2.2	11	45.6	64	85.75	291	1.18	5.12	1.15	3.44	7.1	129	0.39	1.66	3.82	225	5.99	1						2.3012	0	135.542	0.23494	9.79487
0	2	5.74	1	14	16.26	0	8.5	0.4	28	45.3	67	137.14	484	2.41	4.49	0.93	2.7	6.1	121	0.34	2.25	2.97	192	7.42	1						1.32	0	85.3333	0.151111	8.73529
0	3	5.64	1	70	24.0484	0	6.2	3.8	25	44.8	116	55.05	466	1.18	4.28	1.4	2.22	6	131	0.42	1.61	3.49	121	5.47	0						2.1677	0	75.1553	0.26087	8.30952
0	1	5.38	0	54	27.9421	0	10.3	6.7	1.12	45.6	57	101.24	216	1.14	4.23	1.07	2.78	5.4	126	0.27	1.87	3.19	164	6.07	0						1.70588	0	87.7005	0.144385	11.8148
0	3	5.1	0	50	27.01	0	9.4	0.7	29	46.2	60	102.38	260	1.59	6.8	1.12	4.83	6.5	137	0.21	1.78	2.95	118	5.7	1	7.7		80.4	84.8	1.18	1.6573	0	66.2921	0.117978	14.0476
0	3	5.1	0	50	27.0051	0	9.4	0.7	29	46.2	60	102.38	260	1.59	6.8	1.12	4.83	6	137	0.21	1.78	2.95	118	5.7	0	7.7		80.4	84.8	1.18	1.6573	0	66.2921	0.117978	14.0476
0	1	5.01	0	63	18.03	0	10.8	0.6	9	29.4	54	96.74	147	0.45	2.54	1.42	0.99	5.8	128	0.26	1.52	3.01	214	8.72	1	21.6		77.9	27.4	3.65	1.98026	0	140.789	0.171053	11.5769
0	3	4.96	0	50	17.7462	0	28	6.4	13	41.1	48	110.18	254	0.73	3.09	1.52	1.35	5.3	119	0.36	1.47	3.04	105	4.81	0						2.06803	0	71.4286	0.244898	8.44444
0	1	4.83	0	66	25.39	0	11.6	5.6	9	41.3	54	95.4	262	1.65	3.21	1.16	1.52	6.4	126	0.36	1.74	2.66	266	4.86	0	7.6		108.4	90.4	1.11	1.52874	0	152.874	0.206897	7.38889
0	1	4.62	0	38	19.63	0	8	1.5	11	43.9	56	114.75	230	0.73	4.39	1.31	2.82	6.2	136	0.32	1.76	2.25	243	4.05	0						1.27841	0	138.068	0.181818	7.03125
0	3	4.61	1	64	23.1834	0	10.7	10.3	45	35.9	104	65.06	293	2.73	5.17	0.77	3.15	7.9	126	0.3	1.48	2.72	205	7.35	1						1.83784	0	138.514	0.202703	9.06667
0	1	4.58	0	72	19.6763	0	6	1.9	7	40.8	67	78.88	199	1.21	5.32	1.83	3.1	5.5	118	0.36	1.41	2.64	170	4.07	0	3.6		93.5	201	0.5	1.87234	0	120.567	0.255319	7.33333
0	1	4.5	0	45	21.1	0	7	3.3	4	41.4	62	104.73	202	0.88	4.4	1.65	2.4	5.2	127	0.31	1.47	2.52	119	5.09	0	5.6		80.7	120.3	0.83	1.71429	0	80.9524	0.210884	8.12903
0	1	4.47	0	39	17.19	0	9.6	14.7	20	51	76	86	282	0.9	3.45	1.68	1.6	5.9	118	0.18	1.52	2.58	184	5.95	0						1.69737	0	121.053	0.118421	14.3333
0	1	4.4	0	47	21.2084	0	14	2.6	10	41.7	70	89.17	274	1.86	4.29	1.41	2.09	4.9	131	0.33	1.35	2.6	102	4.81	0						1.92593	0	75.5556	0.244444	7.87879
0	1	4.31	0	46	25.4767	0	12.9	1.8	13	37.3	69	91.38	239	1.79	4.84	1.36	2.61	5.3	134	0.22	1.59	2.4	180	3.94	0						1.50943	0	113.208	0.138365	10.9091
0	3	3.81	1	33	24.4898	0	15	2.3	18	50.6	79	112.15	433	6.73	4.37	0.78	1.12	9.3	137	0.27	1.2	2.23	54	6.78	1	7.55		57	81.8	1.22	1.85833	0	45	0.225	8.25926
0	2	3.52	1	65	15.92	0	15.7	4.6	16	40.1	82	86.72	264	0.93	4.34	1.78	2.34	6.1	133	0.22	1.32	1.91	156	4.64	0						1.44697	0	118.182	0.166667	8.68182
0	2	3.52	1	64	15.917	0	15.7	4.6	16	40.1	82	86.72	264	0.93	4.9	1.78	2.34	6.1	133	0.22	1.32	1.91	156	4.64	0						1.44697	0	118.182	0.166667	8.68182
0	3	5.57	0	69	28.5375	1	10.5	7.3	20	41.2	53	93.98	204	0.77	3.95	1.06	2.28	11.7	144	0.41	1.92	3.14	228	7.95	1	3.46	0.284	28.2	137.9	0.725163	1.63542	0	118.75	0.213542	7.65854
0	2	5.39	1	37	18.96	0	12.6	1	38	24.1	56	126.49	253	1.22	2.56	1.36	0.74	5.7	119	0.3	2.43	2.55	182	8.63	1	27.6	1.92	102.3	20	5	1.04938	0	74.8971	0.123457	8.5
0	3	5.26	0	57	20.0777	0	12.2	15.8	13	47.4	62	96.94	200	1.6	4.13	1.33	2.21	5.8	140	0.32	1.62	3.29	229	5.51	0	28.33	1.17	152.9	37.7	2.65252	2.03086	0	141.358	0.197531	10.2812
0	1	3.79	0	55	19.34	0	15.3	2.2	10	44.4	74	78.82	324	1.03	3.72	1.85	1.69	4.9	130	0.16	1.29	2.22	166	6.03	0	12.31	1.02	117.3	42	2.38095	1.72093	0	128.682	0.124031	13.875
0	1	6.8	0	26	27.55	0	8.5	3.3	15	41.8	64	115.17	370	0.9	4.53	1.27	2.98	5.6	134	0.48	2.22	3.75	293	4.62	0	17.3	0.982	188.5	47.6	2.10084	1.68919	0	131.982	0.216216	7.8125
0	3	5.18	1	57	23.12	0	11.1	5.8	56	43.5	67	101.39	442	2.6	4.97	1.06	2.95	5.7	146	0.34	1.85	2.62	127	5.26	0	12.9	0.976	146.7	45.9	2.17865	1.41622	0	68.6486	0.183784	7.70588
0	3	4.38	0	68	23.46	0	8.2	3.6	20	45.4	67	81.7	382	1.15	5.8	1.3	4.24	6.5	132	0.28	1.58	2.4	209	4.54	1	13.4	0.933	188.2	50.4	1.98413	1.51899	0	132.278	0.177215	8.57143
0	3	5.56	1	55	23.5294	0	7.5	10.1	8	43	108	66.68	405	2.02	5.67	0.95	3.89	6.8	136	0.3	2.04	3.13	211	5.84	1	12.03	0.92	115.6	47	2.12766	1.53431	0	103.431	0.147059	10.4333
0	3	5.42	0	62	23.93	0	14.2	2.8	40	45.4	60	94.11	461	2.36	5.31	0.98	3.51	5.9	144	0.38	1.68	3.1	109	6.81	0	9.3	0.841	81.6	49	2.04082	1.84524	0	64.881	0.22619	8.15789
0	1	6.96	0	39	24.22	0	10.8	3	13	45.5	56	113.15	305	1.58	4.54	1.39	2.62	5.2	135	0.41	2.98	3.32	344	3.92	0	10.1	0.826	230.1	59.9	1.66945	1.11409	0	115.436	0.137584	8.09756
0	1	4.48	0	60	25.39	0	9.2	3.3	29	43.7	63	92.45	506	2.41	4.38	1.18	2.42	5.8	126	0.34	1.38	2.58	152	5.06	0	11.59	0.785	135.6	57.7	1.7331	1.86957	0	110.145	0.246377	7.58824
0	3	3.92	1	54	28.8415	0	6.3	8.3	21	47	77	76.19	401	1.3	4.33	1.21	2.74	5.3	123	0.19	1.16	2.23	92	5.23	0	7.77	0.718	119.6	62.4	1.60256	1.92241	0	79.3103	0.163793	11.7368
0	3	5.73	1	54	25	0	10.2	3.8	12	41.4	50	117.61	323	1.84	4.36	0.93	2.91	6	143	0.39	1.89	3.1	113	6.76	0	9	0.712	73.4	58	1.72414	1.64021	0	59.7884	0.206349	7.94872
0	2	4.34	1	43	21.97	0	9.1	3.3	32	46.1	68	109.64	398	3.74	3.46	0.7	1.56	8.5	129	0.29	1.46	2.48	130	11.6	1	13.47	0.675	27.6	51	1.96078	1.69863	0	89.0411	0.19863	8.55172
0	3	5.12	1	77	23.18	0	21.7	18.5	10	39.6	78	83.35	432	1.21	4.42	1.59	2.63	6.2	148	0.42	1.51	3.07	105	5.56	0	7.74	0.64	98.2	68.6	1.45773	2.03311	0	69.5364	0.278146	7.30952
0	1	4.72	0	49	24.56	0	15	2.3	10	45.5	48	111.74	323	0.83	5.08	1.7	3.16	5.4	123	0.34	1.87	2.36	203	4.54	0	4.69	0.569	133.9	82.5	1.21212	1.26203	0	108.556	0.181818	6.94118
0	3	5.51	0	42	27.6638	0	12.5	2.6	20	45	54	112.91	299	0.82	2.99	0.79	1.96	5.3	140	0.26	1.73	3.42	179	4.77	0	7.26	0.553	119.3	83.5	1.1976	1.97688	0	103.468	0.150289	13.1538
0	1	4.28	0	51	21.08	0	13.5	7.6	31	53.7	68	108.11	276	0.99	4.22	1.41	2.58	5.8	153	0.23	1.65	2.24	171	4.71	0	4.95	0.498	113.8	93.1	1.07411	1.35758	0	103.636	0.139394	9.73913
0	1	3.36	0	71	21.19	0	13.4	10.2	11	45.2	51	93.85	131	1.04	3.72	1.74	1.8	5.7	130	0.23	1.15	1.91	155	4.8	0	7.6	0.487	108	94.6	1.05708	1.66087	0	134.783	0.2	8.30435
0	1	4.78	1	67	23.59	0	5.9	4.1	7	40	83	86.67	329	1.01	3.2	1.06	1.8	5.9	147	0.41	1.47	2.81	128	4.79	0	3.21	0.477	106.9	96.6	1.0352	1.91156	0	87.0748	0.278912	6.85366
0	3	5.27	1	74	32.5444	0	18.5	9.1	88	46.2	56	96.86	207	0.79	3.92	1.24	2.39	8.2	148	0.36	1.55	3.22	159	9.64	1	7.54	0.407	25.6	90.4	1.10619	2.07742	0	102.581	0.232258	8.94444
0	3	5.87	0	61	25.5588	0	11.5	2.2	19	40	44	105.69	271	2.18	3.98	0.75	2.43	5	121	0.36	1.66	3.75	180	4.93	0	6.17	0.396	89	115.2	0.868056	2.25904	0	108.434	0.216867	10.4167
0	3	4.61	1	67	22.0386	0	12.7	1.5	21	45.8	62	98.26	252	1.77	3.79	1.21	1.83	6.8	150	0.25	1.44	2.81	97	6.07	1	4.75	0.384	58.2	111.1	0.90009	1.95139	0	67.3611	0.173611	11.24
0	3	3.49	0	56	18.8889	0	6.1	4.2	14	47	59	99.4	259	0.96	3.86	1.68	1.97	5.6	116	0.25	1.17	1.97	161	5.9	0	6.22	0.384	61.5	112.1	0.892061	1.68376	0	137.607	0.213675	7.88
0	3	4.99	1	66	24.97	0	7.2	5	21	39.8	69	94.7	556	2.69	3.8	0.76	2.1	6.6	129	0.36	1.53	2.87	156	5.99	1	3.23	0.382	59.5	112.1	0.892061	1.87582	0	101.961	0.235294	7.97222
0	3	4.81	1	68	23.9512	0	9.5	4.1	6	36.9	75	90.23	308	0.69	3.68	1.66	1.81	5.8	148	0.36	1.5	2.85	180	4.36	0	2.36	0.36	106.3	132.1	0.757002	1.9	0	120	0.24	7.91667
0	2	4.92	1	46	29.17	0	7.9	5.3	15	45.9	52	131.33	430	0.97	3.08	0.72	2.01	6.8	130	0.33	1.63	2.79	179	4.95	1	3.98	0.344	80.3	132.4	0.755287	1.71166	0	109.816	0.202454	8.45455
0	2	5.61	0	47	19.04	0	10.7	7.4	24	42.2	45	124.18	235	1.55	5.32	1.34	3.53	5.7	114	0.39	1.92	3.13	211	6.02	0	3.56	0.313	51.4	136.6	0.732064	1.63021	0	109.896	0.203125	8.02564
0	3	5.91	1	40	22.8571	0	8.6	2.1	44	50.8	60	119.55	312	0.87	3.18	1.74	1.2	6.4	142	0.31	1.85	3.54	203	6.86	0	2.93	0.308	39.5	133.2	0.750751	1.91351	0	109.73	0.167568	11.4194
0	3	3.58	0	63	17.67	0	13.5	2	13	46.7	56	96.27	273	0.72	4.46	1.53	2.75	5.7	132	0.25	1.01	2.28	151	4.17	0	3.4	0.264	94.3	183	0.546448	2.25743	0	149.505	0.247525	9.12
0	3	5.19	1	65	17.99	0	17.7	2.9	11	39.5	56	103.18	227	0.67	4.77	1.95	2.75	6.8	134	0.33	1.49	3.23	189	5.47	1	1.7	0.189	44	233.1	0.429	2.16779	0	126.846	0.221477	9.78788
0	2	5.25	1	38	18.81	0	13.8	34.2	82	62.1	60	122.1	405	1.03	3.07	0.71	1.8	5.4	121	0.36	0.81	2.09	289	5.46	0	8.7	0.479	83.2	92.1	1.08578	2.58025	1	356.79	0.444444	5.80556
0	1	7.35	0	36	24.34	0	7.6	2.6	14	38.2	65	106.11	219	2.09	0	0.8	3	4.8	140	0.84	1.38	5.01	262	4.23	0						3.63043	1	189.855	0.608696	5.96429
0	1	6.07	1	50	23.6614	0	6.2	2.4	11	31.2	78	100.05	5.6	0.9	2.42	0.56	1.45	5	90	0.95	1.22	3.61	359	4.64	0						2.95902	1	294.262	0.778689	3.8
0	1	4.99	1	47	29.38	0	21.6	0.4	52	36.9	84	95.58	328	1.22	3.47	1.03	1.84	5.3	132	0.69	0.45	3.12	124	6.03	0	9.6		84	67.1	1.49	6.93333	1	275.556	1.53333	4.52174
0	3	4.39	1	80	23.5883	0	30.5	3.9	28	48.4	83	76.37	368	0.97	4.87	1.87	2.65	6.5	153	0.47	0.81	3.02	160	8.45	1						3.7284	1	197.531	0.580247	6.42553
0	1	4.33	0	21	18.8271	0	11.7	5.8	25	43.9	53	130.75	472	0.53	3.77	1.44	2.18	5.4	120	0.54	0.91	2.81	212	4.44	0						3.08791	1	232.967	0.593407	5.2037
0	3	3.31	1	67	20.7	0	12.3	4.4	14	37.6	46	111.09	275	0.81	3.31	1.07	1.9	5.9	129	0.37	0.44	2.35	126	4.57	0	3.62	0.416	106.8	112.5	0.888889	5.34091	1	286.364	0.840909	6.35135
0	3	4.65	0	43	21.9671	0	7	2	36	40.9	45	118.22	299	2.08	3.97	0.84	2.08	5.5	120	0.48	0.76	3.19	180	5.01	0	2.28	0.19	52.5	238.7	0.418936	4.19737	1	236.842	0.631579	6.64583
0	3	4.85	1	72	27.9155	0	28.4	1.8	67	19.4	100	64.49	248	0.41	1.76	0.69	0.96	6.3	148	0.59	1.71	2.33	306	9.15	1	5.9		27.5	94.8	1.05	1.36257	0	178.947	0.345029	3.94915
0	3	4.28	1	57	20.7612	0	9.2	2.7	102	45.3	73	97.88	281	1.17	3.56	1.57	1.61	5.9	127	0.81	1.46	1.88	263	6.39	0	5.1		48.7	122.6	0.82	1.28767	0	180.137	0.554795	2.32099
0	2	6.47	1	33	23.66	0	7.6	4.8	15	43.3	79	112.94	438	1.79	4.29	0.94	2.87	5.3	151	0.94	1.48	3.91	162	4.61	0	8.7	0.686	147.8	68.1	1.46843	2.64189	1	109.459	0.635135	4.15957
0	1	6.06	1	48	24.26	0	6.7	2.2	20	38.2	48	123.87	435	0.51	3.23	1.24	1.87	5.5	103	0.78	1.41	3.73	132	4.89	0	4.4	0.367	85.9	124.7	0.801925	2.64539	1	93.617	0.553191	4.78205
0	3	7	1	89	13.2428	0	13.2	#NULL!	10	29.6	97	59.38	329	0.46	4.01	1.14	2.72	7.7	129	0.79	1.79	4.17	170	9.54	1						2.32961	1	94.9721	0.441341	5.27848
0	2	6.34	1	49	26.396	0	13.5	5.8	19	40.6	85	92.26	290	6.67	3.29	0.48	0.52	5.6	152	0.62	1.38	4.13	119	5	0						2.99275	1	86.2319	0.449275	6.66129
0	1	5.51	1	30	26.6122	0	9.3	8.9	116	47.5	82	110.11	366	0.87	3.53	1.12	1.77	5.3	135	0.53	1.36	3.53	126	3.91	0						2.59559	1	92.6471	0.389706	6.66038
0	3	5.44	1	53	15.62	0	16.4	0.2	68	40.9	50	118.44	176	1.5	4.47	1.67	2.29	10.3	124	0.6	0.98	3.75	125	10.26	1						3.82653	1	127.551	0.612245	6.25
0	1	5.44	1	76	22.68	0	7.9	2.5	65	41.8	74	85.77	218	1.83	3.93	0.95	1.68	8.4	106	0.91	0.74	5.78	65	8.42	1	8.4		41.3	68.8	1.45	7.81081	1	87.8378	1.22973	6.35165
0	1	5.08	1	64	22.5896	0	9.2	4.6	13	40.5	102	66.61	455	0.61	2.99	1.03	1.67	5.4	144	0.49	1.28	3.05	177	4.86	0						2.38281	1	138.281	0.382812	6.22449
0	1	4.53	0	56	21.9553	0	8.6	2.3	13	38.8	53	102.25	322	1.65	4.34	1.35	50	6	117	0.41	0.96	2.74	165	5.28	0	10		111.2	67.3	1.49	2.85417	1	171.875	0.427083	6.68293
0	3	4.41	1	49	16.4062	0	11.7	3.3	17	69	78	100.76	418	0.84	3.94	0.98	2.53	5.3	149	0.45	1.02	2.67	118	4.19	0						2.61765	1	115.686	0.441176	5.93333
0	1	4.35	1	53	23.1834	0	8.3	1.5	37	40.5	75	99.56	333	1.53	4.06	1.01	2.47	4.3	143	0.46	0.71	3.13	126	2.47	0						4.40845	1	177.465	0.647887	6.80435
0	1	4.25	0	53	17.5781	0	7	3.6	15	44.9	77	76.19	255	1.38	4.88	1.76	2.66	5.5	112	0.59	0.79	2.84	110	4.99	0						3.59494	1	139.241	0.746835	4.81356
0	3	4.1	1	50	20.55	0	10.8	13.3	34	42.3	61	111.47	401	1.44	3.49	0.74	2.24	6.1	143	0.39	1.04	2.62	143	5.89	0	12.3		104.1	53.1	1.88	2.51923	1	137.5	0.375	6.71795
0	3	6.47	1	61	24.57	0	6.6	9.7	8	46	74	94.64	198	1.35	2.82	1.01	1.4	6.1	120	0.69	1.31	4.38	181	9.53	1	29.3	2.37	105.1	15.8	6.32911	3.34351	1	138.168	0.526718	6.34783
0	2	9.06	1	55	23.44	0	16.2	3.5	48	45.6	74	98.71	357	1.31	3.19	1.04	1.78	6.5	141	1.46	0.69	6.82	68	7.78	1	20.8	1.35	91.8	29.4	3.40136	9.88406	1	98.5507	2.11594	4.67123
0	1	7.34	1	64	25.04	0	6.2	5.1	22	41.8	79	90.21	6	1.06	3.71	1.04	2.21	9.5	155	0.86	1.26	5.73	174	7.35	1	11	0.886	73.9	45.4	2.20264	4.54762	1	138.095	0.68254	6.66279
0	3	5.36	1	71	22.49	0	10	4	14	43.1	74	88.22	265	1.75	4.72	1.73	2.52	5.3	121	0.5	1.33	3.28	164	5.21	0	9.94	0.655	113	68.5	1.45985	2.46617	1	123.308	0.37594	6.56
0	1	5.1	0	50	24.39	0	6.9	4.1	7	51.4	43	115.05	244	1.6	5.13	1.65	2.91	5.3	140	0.5	1.18	3.04	158	4.69	0	8.26	0.566	125.3	82	1.21951	2.57627	1	133.898	0.423729	6.08
0	3	5.24	0	66	18.43	0	5.9	2.7	21	41.8	42	102.89	224	0.89	3.44	1.27	1.9	7.5	109	0.48	1.28	3.18	113	10.3	1	3.9	0.407	22.8	88.4	1.13122	2.48438	1	88.2812	0.375	6.625
0	1	5.07	1	71	21.61	0	23.5	0.2	17	29.4	66	92.46	170	0.34	3.35	1.41	1.84	5.7	147	0.56	1.33	3.01	139	6.87	0	4.5	0.582	61.7	70.5	1.41844	2.26316	0	104.511	0.421053	5.375
0	1	6.19	1	39	23.8087	0	10.2	2.6	25	30	86	97.58	487	2.69	4.86	1.08	2.89	6.3	141	0.62	1.78	3.63	202	4.85	0						2.03933	0	113.483	0.348315	5.85484
0	1	5.06	1	67	26.3465	0	21.5	3.9	17	39.6	88	77.96	331	0.79	2.65	0.95	1.42	5.9	134	0.58	1.33	3.07	147	4.94	0						2.30827	0	110.526	0.43609	5.2931
0	1	4.97	1	77	23.4586	0	9.5	8.2	21	39.9	70	86.53	351	1.01	3.96	1.31	2.15	5.5	127	0.57	1.69	2.36	164	4.67	0						1.39645	0	97.0414	0.337278	4.14035
0	3	3.06	1	84	21.2306	0	11.7	5.1	24	38.3	84	73.19	302	1.02	3.59	1.43	1.68	5.9	128	0.4	0.79	1.75	94	4.97	0						2.21519	0	118.987	0.506329	4.375
0	3	9.2	1	27	24.8	0	9.4	23.8	37	44.2	69	124.54	449	1.73	4.8	1.2	3.2	6.6	153	0.89	2.53	5.48	363	6.12	1	16.91	0.726	89.5	58.7	1.70358	2.16601	0	143.478	0.351779	6.1573
0	3	4.21	1	52	21.83	0	19.4	11.2	40	34.8	56	97.54	247	0.92	5.12	1.83	2.92	5	90	0.55	1.14	2.27	109	4.29	0	2.17	0.3	97.1	159.4	0.627353	1.99123	0	95.614	0.482456	4.12727
0	3	4.11	1	48	19.487	0	13.1	0.3	14	38	51	121.68	364	0.96	3.91	0.93	2.29	5.7	124	0.5	1.23	2.22	165	4.9	0	2.01	0.278	70.9	164.4	0.608273	1.80488	0	134.146	0.406504	4.44
0	1	3.65	1	69	21.3039	0	4.1	10.8	15	35.3	76	88.49	349	0.93	3.57	1.13	1.94	6	124	0.32	1.1	2.12	234	4.15	0						1.92727	0	212.727	0.290909	6.625
0	1	7.11	0	33	20.03	0	7.5	6.9	14	41.1	56	118.02	243	1.02	4.33	1.93	2.15	5.3	128	0.55	2.89	3.16	244	4.81	0	10.1	0.651	131.3	70.7	1.41443	1.09343	0	84.4291	0.190311	5.74545
0	2	5.65	1	33	20.31	0	3.5	3.4	15	37.1	73	115.85	411	1.08	4.7	1.12	3.27	6.7	139	0.55	2.24	2.67	169	6.77	1	6	0.602	64.9	68.5	1.45985	1.19196	0	75.4464	0.245536	4.85455
0	1	6.12	0	66	28.23	0	6.6	5.5	33	38.3	52	95.91	269	1.73	3.83	1.16	1.95	5.7	124	0.4	1.66	2.68	222	4.74	0	6.6	0.595	127	77.8	1.28535	1.61446	0	133.735	0.240964	6.7
0	1	3.26	1	66	23.8751	0	7.6	1.8	23	37.9	100	67.27	235	0.76	4.38	1.17	2.81	6.4	119	0.29	1.07	1.8	90	4.74	0	4.5	0.541	119	85.5	1.16959	1.68224	0	84.1121	0.271028	6.2069
0	1	3.26	0	67	23.88	0	9.5	4.2	11	41.3	105	63.41	210	0.89	3.94	1	2.5	6.4	119	0.29	1.07	1.8	90	5.11	0	4.6	0.541	102.8	83.4	1.19904	1.68224	0	84.1121	0.271028	6.2069
0	3	4.95	1	68	22.65	0	24.4	1.1	13	18	63	96.93	251	1.12	4.17	1.39	2.26	6.7	139	0.43	1.56	2.89	126	6.07	1	7	0.531	72.9	80.4	1.24378	1.85256	0	80.7692	0.275641	6.72093
0	2	6.34	1	48	21.71	0	11	6.1	41	38	87	90.97	480	0.9	3.61	0.79	2.41	5.1	118	0.56	2.05	3.27	246	3.07	0	2.4	0.498	265.5	108.6	0.92081	1.59512	0	120	0.273171	5.83929
0	2	5.79	1	59	21.53	0	9.8	1.3	23	38.4	68	99.37	251	1.2	3.74	1.05	2.27	7.4	144	0.3	2.24	1.5	116	7.01	1	3.5	0.481	51.8	84.8	1.17925	0.669643	0	51.7857	0.133929	5
0	3	5.62	1	62	23.05	0	13.2	0.2	90	38.7	67	98.58	124	0.65	3.79	1.1	2.37	6.6	140	0.48	2.03	2.85	214	7.6	1	6.1	0.444	42.1	89.5	1.11732	1.40394	0	105.419	0.236453	5.9375
0	3	5.9	1	62	18.92	0	20.1	4.2	32	38.4	80	90.61	291	1.33	4.18	1.18	2.41	7.9	139	0.6	2.17	3.08	171	6.77	1	2.6	0.427	50.9	96.5	1.03627	1.41935	0	78.8018	0.276498	5.13333
0	1	6.2	0	67	22.03	0	17.6	3	19	46.8	58	91.88	284	0.9	3.94	1.26	2.42	4.9	134	0.52	2.16	3.34	273	4.47	0	4.2	0.425	113.2	111	0.900901	1.5463	0	126.389	0.240741	6.42308
0	3	3.08	0	53	18.59	0	8.1	2.4	10	40.7	86	67.13	251	1.17	6.74	1.49	4.8	6.3	109	0.29	1.03	1.67	118	5.49	0	2.8	0.422	75.4	104.4	0.957854	1.62136	0	114.563	0.281553	5.75862
0	1	3.3	0	58	21.48	0	14	1.9	21	47	60	97.47	239	1.59	4.5	1.42	1.77	5.5	91	0.21	1.59	1.4	139	5.65	0	7	0.415	70.5	105.2	0.95057	0.880503	0	87.4214	0.132075	6.66667
0	3	6.01	1	63	25.09	0	6.9	1.9	35	39.8	72	94.37	299	0.92	3.89	0.67	2.76	6.1	127	0.55	1.71	3.33	208	5.24	0	4.6	0.413	81.4	108.3	0.923361	1.94737	0	121.637	0.321637	6.05455
0	3	4.88	1	55	18.67	0	6.9	4.7	10	41.4	61	106.87	308	0.62	4.13	1.52	2.28	7.4	138	0.51	1.55	2.48	197	9.27	1	2.8	0.252	19.4	147.8	0.67659	1.6	0	127.097	0.329032	4.86275
0	2	7.33	1	68	21.83	0	6.8	2.6	8	41.3	67	93.85	309	0.53	3.65	1.18	2.2	6.1	153	0.72	2.41	3.93	285	4.68	0						1.63071	0	118.257	0.298755	5.45833
0	1	6.27	0	28	16.6016	0	7	2.2	57	46.9	62	118.01	361	86	3.33	1.12	182	5.2	139	0.43	1.41	2.35	240	3.98	0						1.66667	0	170.213	0.304965	5.46512
0	1	6.15	0	62	24.97	0	15.8	0.2	38	30.3	68	83.7	249	0.7	4.99	1.86	2.94	6.7	136	0.62	2.1	3.16	216	11.9	1	3.2		11	157.3	0.64	1.50476	0	102.857	0.295238	5.09677
0	1	6.01	0	30	15.6225	0	16.9	0.2	6	29	51	124.3	134	0.15	2.28	1.2	0.84	4.7	114	0.56	2.57	2.79	157	7.61	1						1.0856	0	61.0895	0.217899	4.98214
0	1	5.89	1	71	19.052	0	14.1	3.5	13	40.1	68	91.34	318	1.25	4.59	1.1	2.99	6.1	133	0.33	1.74	2.18	103	5.17	0						1.25287	0	59.1954	0.189655	6.60606
0	3	5.88	1	60	22.96	0	6.7	1.5	36	41.1	86	84.2	324	0.6	2.59	1.21	1.17	6.2	132	0.54	1.85	3.28	228	6.22	0	3.1		36.6	202.4	0.49	1.77297	0	123.243	0.291892	6.07407
0	2	5.56	1	67	21.883	0	6.1	5.8	10	35.9	111	58.88	455	1.39	3.46	0.84	2.02	4.9	104	0.49	2.04	2.88	261	6.88	0						1.41176	0	127.941	0.240196	5.87755
0	3	5.56	1	50	20.3954	0	13.7	1.6	21	42.7	62	110.72	288	0.75	4.24	1.16	2.72	6.4	143	0.51	1.83	2.9	252	5.15	0						1.5847	0	137.705	0.278689	5.68627
0	3	5.35	0	57	19.313	0	6.1	0.7	18	33.4	53	101.53	325	0.51	4.4	1.9	2.25	4.7	110	0.26	1.41	1.23	123	4.48	0						0.87234	0	87.234	0.184397	4.73077
0	2	5.33	0	51	20.3954	0	3.1	8.5	1.5	41.3	50	107.95	211	0.85	4.02	1.2	2.43	6	106	0.56	1.73	2.74	201	5.46	0						1.58382	0	116.185	0.323699	4.89286
0	1	4.78	1	61	26.6122	0	11.3	3.7	18	42.1	110	62.53	405	0.6	2.79	1.17	1.4	5.5	141	0.4	1.63	2.68	150	4.6	0	4.98		91	139.7	0.72	1.64417	0	92.0245	0.245399	6.7
0	3	4.31	1	73	16.1843	0	7.4	4.4	13	28.9	107	59.01	7	1.47	3.47	0.6	1.9	6	97	0.3	2.16	1.33	147	3.03	0						0.615741	0	68.0556	0.138889	4.43333
0	1	4.23	1	58	21.5451	0	7.9	24	12	42	87	84.2	194	0.66	2.78	0.88	1.66	5.9	108	0.43	1.32	2.31	185	4.89	0						1.75	0	140.152	0.325758	5.37209
0	1	3.97	0	74	23.44	0	9.1	1.6	43	38.4	56	88.49	298	0.66	2.62	1.34	1	6.2	123	0.47	1.43	1.95	173	4.66	0						1.36364	0	120.979	0.328671	4.14894
0	2	3.83	0	72	23.4952	0	19.4	3.4	15	41.4	71	74.06	229	1.17	4.62	1.22	2.97	5.7	112	0.32	1.28	2.15	79	4.97	0						1.67969	0	61.7188	0.25	6.71875
0	1	3.82	0	44	20.1264	0	6.7	2	12	44.1	51	112.66	301	0.93	4.12	1.25	2.45	5.7	124	0.42	1.31	1.93	112	5.42	0						1.47328	0	85.4962	0.320611	4.59524
0	1	3.74	1	55	18.5547	0	14.4	36.4	43	33.9	90	82.54	310	3.27	2.85	0.59	0.99	4.7	120	0.26	1.93	1.26	240	4.97	0						0.65285	0	124.352	0.134715	4.84615
0	2	3.71	0	29	18.37	0	16.4	3.8	13	44	57	120.68	642	1	3.82	0.99	2.1	5.4	134	0.32	0.98	1.8	163	3.16	0						1.83673	0	166.327	0.326531	5.625
0	1	3.25	1	46	20.0474	0	13.5	11.3	41	26	50	123.54	278	0.79	2.29	0.51	1.39	5	99	0.32	1.3	1.54	136	4.22	0						1.18462	0	104.615	0.246154	4.8125
0	2	9.71	1	82	21.91	0	9.9	4.3	71	33.6	84	74.22	252	2.36	2.59	0.37	1.26	6.2	112	0.78	4.95	3.72	243	4.73	0	39.9	1.33	222.9	34.9	2.86533	0.751515	0	49.0909	0.157576	4.76923
0	1	6	0	68	25.22	0	6.2	6	26	37.7	61	89.73	351	1.32	3.51	0.78	2.27	4.5	117	0.54	1.68	3.57	202	4.15	0	16.5	1.18	263.1	41.1	2.43309	2.125	0	120.238	0.321429	6.61111
0	3	7.09	1	51	24.44	0	8.2	4.8	17	46.4	91	83.77	317	1.22	3.67	1.41	1.83	6.2	136	0.67	2.84	3.45	145	5.29	0	11.1	0.905	137.6	49.4	2.02429	1.21479	0	51.0563	0.235915	5.14925
0	1	5.14	1	57	20.05	0	11.6	4.1	23	48.1	131	51.7	302	1.52	3.91	1.25	2.25	5.8	135	0.49	2.32	2.12	180	6.13	0	16.2	0.844	99.3	50.5	1.9802	0.913793	0	77.5862	0.211207	4.32653
0	2	3.04	1	41	14.88	0	14	52.9	45	46.8	69	112.88	444	1.3	4.18	1.32	2.4	4.8	114	0.36	1.16	1.49	93	5.99	0	7	0.804	100.2	53.4	1.87266	1.28448	0	80.1724	0.310345	4.13889
0	2	6.68	1	57	23.51	0	11.9	7.4	67	42.3	71	99.7	398	1.4	4.46	1.37	2.5	6.2	155	0.64	2.81	2.53	132	4.98	0	8.23	0.645	122	70.6	1.41643	0.900356	0	46.9751	0.227758	3.95312
0	1	4.26	0	61	18.9	0	9.3	6.6	8	40.9	96	77.43	312	0.92	5.11	1.02	3.79	5.8	138	0.36	2.1	1.7	166	4.98	0	6.22	0.509	103.6	89.4	1.11857	0.809524	0	79.0476	0.171429	4.72222
0	3	3.75	1	47	20.8209	0	31.1	12.8	24	45.3	68	108.87	267	0.88	2.84	1.05	1.49	6.7	128	0.31	1.35	2.04	154	5.33	1	3.92	0.465	85.4	95.7	1.04493	1.51111	0	114.074	0.22963	6.58065
0	3	5.44	1	44	21.4844	0	10.6	1.9	21	44	68	111.19	279	0.78	3.36	1.01	2.17	6.3	141	0.46	1.96	2.73	185	6.44	0	4.87	0.425	55.8	98.5	1.01523	1.39286	0	94.3878	0.234694	5.93478
0	1	4.2	0	64	17.78	0	24	4.9	12	42.3	43	105.75	225	1.57	5.32	1.35	3.45	5.5	126	0.37	2.07	1.61	169	4.65	0	6.25	0.424	104.6	109.8	0.910747	0.777778	0	81.6425	0.178744	4.35135
0	3	3.65	0	62	21.4286	0	9.5	1.6	6	44.9	57	95.71	290	1.17	4.63	1.47	2.9	6.1	116	0.26	1.55	1.6	173	5.29	0	3.95	0.403	78.5	110.6	0.904159	1.03226	0	111.613	0.167742	6.15385
0	3	3.9	0	34	20.3223	0	8.2	0.6	12	35.6	53	107.4	240	0.44	5.43	2.07	3.26	5.2	131	0.32	1.46	2.04	225	5.49	0	3.92	0.397	72.3	110.9	0.901713	1.39726	0	154.11	0.219178	6.375
0	1	3.1	0	79	22.22	0	13	8.4	13	42.5	60	93.45	258	0.83	5.33	2.35	2.98	5.3	121	0.21	1.42	1.39	99	4.15	0	2.27	0.356	116.3	136	0.735294	0.978873	0	69.7183	0.147887	6.61905
0	3	5.54	0	63	23.05	0	12.3	26	16	32.7	38	109.37	303	1.97	4.19	1.23	2.13	7.3	118	0.51	1.81	3.09	194	4.09	1	2.14	0.294	105.3	165.5	0.60423	1.70718	0	107.182	0.281768	6.05882
0	2	5.24	1	37	21.51	0	6.7	4.2	11	45	54	109.02	286	0.89	3.83	1.12	2.42	5.9	118	0.39	2.28	2.48	114	4.59	0	17.27		46.5	382.8	0.261233	1.08772	0	50	0.171053	6.35897
